# Supplementary material for: Telomere Instability in Lynch Syndrome Families Leads to Some Shorter Telomeres in MSH2+/- Carriers
Source: Life (Basel). 2020 Oct 31;10(11):265. doi: 10.3390/life10110265 (PMC7692680; doi:10.3390/life10110265)
Supplement: Supplementary file 1 [file life-10-00265-s001.zip]

Archive with 3 entries (2 files):
- life-956855-supplementary/
- life-956855-supplementary/suplementary-for proof+NJR.docx
- life-956855-supplementary/Table S2.xlsx
