# Supplementary material for: Telomere Instability in Lynch Syndrome Families Leads to Some Shorter Telomeres in MSH2+/- Carriers
Source: Life (Basel). 2020 Oct 31;10(11):265. doi: 10.3390/life10110265 (PMC7692680; doi:10.3390/life10110265)
Supplement: Supplementary file 1 [file life-10-00265-s001.zip › life-956855-supplementary/Table S2.xlsx]

## Sheet: Sup Table 2
Table S2: Age-adjusted telomere measurements and comparisons between family members
Parent										Children									Δchild-Δparent
Code	Age	Gene	Sex	Cancer	Age C.	ΔqPCR	ΔXpYp	Δ12q		Code	Age	Gene	Sex	Cancer	Age C.	ΔqPCR	ΔXpYp	Δ12q	qPCR	XpYp	12q
TEL-F1 G1P1	81.6	N/A	F	N/A	N/A	0.41	-1792.01	-1166.63		TEL-F1 G2P1	47.1	N/A	F	N/A	N/A	0.13	653.98	-300.57	-0.27	2445.99	866.07
TEL-F1 G1P1	81.6	N/A	F	N/A	N/A	0.41	-1792.01	-1166.63		TEL-F1 G2P2	44.5	N/A	M	N/A	N/A	0.05	-1605.29	-68.77	-0.35	186.72	1097.87
TEL-F1 G1P1	81.6	N/A	F	N/A	N/A	0.41	-1792.01	-1166.63		TEL-F1 G2P3	43.0	N/A	F	N/A	N/A	0.33	1206.41	140.89	-0.08	2998.42	1307.52
TEL-F1 G1P2	82.6	N/A	M	N/A	N/A	0.43	-574.14	-809.4		TEL-F1 G2P1	47.1	N/A	F	N/A	N/A	0.13	653.98	-300.57	-0.3	1228.12	508.84
TEL-F1 G1P2	82.6	N/A	M	N/A	N/A	0.43	-574.14	-809.4		TEL-F1 G2P2	44.5	N/A	M	N/A	N/A	0.05	-1605.29	-68.77	-0.38	-1031.15	740.64
TEL-F1 G1P2	82.6	N/A	M	N/A	N/A	0.43	-574.14	-809.4		TEL-F1 G2P3	43.0	N/A	F	N/A	N/A	0.33	1206.41	140.89	-0.11	1780.55	950.29
TEL-F2 G1P1	54.3	N/A	M	N/A	N/A	-0.23	203.24	531.29		TEL-F2 G2P1	19.3	N/A	M	N/A	N/A	-0.36	-1420.21	-35.76	-0.14	-1623.45	-567.05
TEL-F2 G1P2	55.2	N/A	F	AML	48	0.2	-2395.98	-960.1		TEL-F2 G2P1	19.3	N/A	M	N/A	N/A	-0.36	-1420.21	-35.76	-0.56	975.77	924.34
TEL-F3 G1P1	59.8	N/A	M	N/A	N/A	0.52	-252.97	-5.45		TEL-F3 G2P1	22.9	N/A	F	N/A	N/A	0.99	96.92	543.67	0.48	349.9	549.11
TEL-F3 G1P1	59.8	N/A	M	N/A	N/A	0.52	-252.97	-5.45		TEL-F3 G2P2	18.2	N/A	F	N/A	N/A	0.15	1051.83	-924.61	-0.37	1304.81	-919.17
TEL-F3 G1P2	58.4	N/A	F	BC	48	0.4	3223.81	709.83		TEL-F3 G2P1	22.9	N/A	F	N/A	N/A	0.99	96.92	543.67	0.6	-3126.89	-166.17
TEL-F3 G1P2	58.4	N/A	F	BC	48	0.4	3223.81	709.83		TEL-F3 G2P2	18.2	N/A	F	N/A	N/A	0.15	1051.83	-924.61	-0.25	-2171.97	-1634.45
TEL-F4 G1P1	52.9	N/A	M	N/A	N/A	0.18	298.02	1187.57		TEL-F4 G2P1	19.4	N/A	M	N/A	N/A	1.25	-454.12	81.86	1.07	-752.15	-1105.71
TEL-F4 G1P2	48.0	N/A	F	N/A	N/A	0.33	377.76	-35.96		TEL-F4 G2P1	19.4	N/A	M	N/A	N/A	1.25	-454.12	81.86	0.92	-831.88	117.82
TEL-F6 G1P2	57.5	N/A	F	N/A	N/A	0.46	111.03	30.23		TEL-F6 G2P1	34.4	N/A	F	N/A	N/A	-0.58	-1858.07	-607.69	-1.05	-1969.1	-637.91
TEL-F7 G1P1	63.8	N/A	M	N/A	N/A	-0.22	523.51	1098.47		TEL-F7 G2P1	31.4	N/A	M	N/A	N/A	-0.62	-807.68	-1283.38	-0.4	-1331.19	-2381.85
TEL-F7 G1P2	62.4	N/A	F	N/A	N/A	-0.54	-625.71	-879.25		TEL-F7 G2P1	31.4	N/A	M	N/A	N/A	-0.62	-807.68	-1283.38	-0.07	-181.97	-404.13
TEL-F8 G1P1	53.6	N/A	F	N/A	N/A	-0.84	-1262.37	-1087.07		TEL-F8 G2P1	19.9	N/A	F	N/A	N/A	0.19	-1590.69	-1699.02	1.03	-328.32	-611.95
TEL-F8 G1P1	53.6	N/A	F	N/A	N/A	-0.84	-1262.37	-1087.07		TEL-F8 G2P2	23.6	N/A	F	N/A	N/A	0.4	-103.47	244.03	1.24	1158.9	1331.1
TEL-F8 G1P1	53.6	N/A	F	N/A	N/A	-0.84	-1262.37	-1087.07		TEL-F8 G2P3	27.7	N/A	M	N/A	N/A	-0.15	-596.9	-528.43	0.69	665.47	558.64
TEL-F9 G1P1	69.4	N/A	F	N/A	N/A	0.21	1004.38	1849.36		TEL-F9 G2P1	37.0	N/A	F	N/A	N/A	0.02	84.19	696.51	-0.2	-920.19	-1152.85
TEL-F9 G1P1	69.4	N/A	F	N/A	N/A	0.21	1004.38	1849.36		TEL-F9 G2P2	45.5	N/A	F	N/A	N/A	1.18	505.59	835.47	0.97	-498.79	-1013.9
TEL-F9 G1P1	69.4	N/A	F	N/A	N/A	0.21	1004.38	1849.36		TEL-F9 G2P3	47.9	N/A	F	N/A	N/A	1.02	-354.33	-920.58	0.8	-1358.71	-2769.95
TEL-F9 G1P2	72.2	N/A	M	N/A	N/A	-0.1	868.81	759.81		TEL-F9 G2P1	37.0	N/A	F	N/A	N/A	0.02	84.19	696.51	0.11	-784.62	-63.3
TEL-F9 G1P2	72.2	N/A	M	N/A	N/A	-0.1	868.81	759.81		TEL-F9 G2P2	45.5	N/A	F	N/A	N/A	1.18	505.59	835.47	1.28	-363.23	75.66
TEL-F9 G1P2	72.2	N/A	M	N/A	N/A	-0.1	868.81	759.81		TEL-F9 G2P3	47.9	N/A	F	N/A	N/A	1.02	-354.33	-920.58	1.11	-1223.14	-1680.39
TEL-F11 G1P1	62.1	N/A	M	N/A	N/A	-0.1	1053.03	-1064.12		TEL-F11 G2P1	29.6	N/A	M	N/A	N/A	-0.79	-638.25	-979.59	-0.68	-1691.28	84.53
TEL-F11 G1P1	62.1	N/A	M	N/A	N/A	-0.1	1053.03	-1064.12		TEL-F11 G2P2	25.6	N/A	F	N/A	N/A	-0.34	520.27	-582.51	-0.24	-532.76	481.61
TEL-F11 G1P2	57.7	N/A	F	N/A	N/A	-0.39	275.2	-25.53		TEL-F11 G2P1	29.6	N/A	M	N/A	N/A	-0.79	-638.25	-979.59	-0.39	-913.45	-954.06
TEL-F11 G1P2	57.7	N/A	F	N/A	N/A	-0.39	275.2	-25.53		TEL-F11 G2P2	25.6	N/A	F	N/A	N/A	-0.34	520.27	-582.51	0.05	245.07	-556.98
TEL-F12 G1P1	47.2	N/A	F	N/A	N/A	-0.44	-25.94	941.06		TEL-F12 G2P2	19.8	N/A	F	N/A	N/A	-0.5	-234.77	620.35	-0.06	-208.84	-320.7
TEL-F12 G1P1	47.2	N/A	F	N/A	N/A	-0.44	-25.94	941.06		TEL-F12 G2P4	23.0	N/A	F	N/A	N/A	-0.48	-93.99	411.29	-0.04	-68.05	-529.77
TEL-F12 G1P2	53.0	N/A	M	TC	35	0.02	843.11	252.19		TEL-F12 G2P2	19.8	N/A	F	N/A	N/A	-0.5	-234.77	620.35	-0.52	-1077.88	368.16
TEL-F12 G1P2	53.0	N/A	M	TC	35	0.02	843.11	252.19		TEL-F12 G2P4	23.0	N/A	F	N/A	N/A	-0.48	-93.99	411.29	-0.5	-937.1	159.1
LRIF1 G2P3	68.0	2	M	NO	N/A	0.46	-525.84	10.64		LRIF1 G3P3	43.0	2	F	CRC	31	-0.25	40.41	-671.11	-0.71	566.25	-681.75
LRIF1 G2P3	68.0	2	M	NO	N/A	0.46	-525.84	10.64		LRIF1 G3P5	41.0	2	F	NO	33	-0.14	-1231.33	41.43	-0.6	-705.49	30.79
LRIF1 G2P3	68.0	2	M	NO	N/A	0.46	-525.84	10.64		LRIF1 G3P7	38.3	2	F	NO	N/A	0.25	-427.68	1020.61	-0.2	98.16	1009.97
LRIF1 G2P3	68.0	2	M	NO	N/A	0.46	-525.84	10.64		LRIF1 G3P8	34.7	0	M	NO	N/A	0.240595	473.189	834.181	-0.22	999.03	823.54
LRIF1 G2P3	68.0	2	M	NO	N/A	0.46	-525.84	10.64		LRIF1 G3P9	33.9	0	M	NO	N/A	0.439366	319.493	-205.803	-0.02	845.33	-216.44
LRIF1 G2P4	66.5	0	F	NO	N/A	-0.1	641.86	338.3		LRIF1 G3P3	43.0	2	F	CRC	31	-0.25	40.41	-671.11	-0.15	-601.45	-1009.41
LRIF1 G2P4	66.5	0	F	NO	N/A	-0.1	641.86	338.3		LRIF1 G3P5	41.0	2	F	NO	33	-0.14	-1231.33	41.43	-0.04	-1873.19	-296.87
LRIF1 G2P4	66.5	0	F	NO	N/A	-0.1	641.86	338.3		LRIF1 G3P7	38.3	2	F	NO	N/A	0.25	-427.68	1020.61	0.36	-1069.53	682.31
LRIF1 G2P4	66.5	0	F	NO	N/A	-0.1	641.86	338.3		LRIF1 G3P8	34.7	0	M	NO	N/A	0.240595	473.189	834.181	0.34	-168.67	495.89
LRIF1 G2P4	66.5	0	F	NO	N/A	-0.1	641.86	338.3		LRIF1 G3P9	33.9	0	M	NO	N/A	0.439366	319.493	-205.803	0.54	-322.36	-544.1
LRIF4 G4P8	66.7	0	M	NO	N/A	-0.4	1261.03	165.54		LRIF4 G5P4	41.8	0	F	NO	N/A	-0.54	371.37	-209.59	-0.14	-889.66	-375.13
LRIF4 G4P9	64.1	2	F	NO	N/A	-0.02	-704.23	-269.66		LRIF4 G5P4	41.8	0	F	NO	N/A	-0.54	371.37	-209.59	-0.52	1075.6	60.07
LRIF5 G2P3	57.2	2	M	CRC	47	-0.12	-375.24	-392.64		LRIF5 G3P1	27.1	2	F	NO	N/A	0.08	-178.42	-494.17	0.21	196.81	-101.52
LRIF5 G2P3	57.2	2	M	CRC	47	-0.12	-375.24	-392.64		LRIF5 G3P2	29.4	0	F	NO	N/A	-0.4	160.58	-677.84	-0.28	535.81	-285.19
LRIF7 G4P2	58.5	2	M	CRC	36	0.25	53.9	812.46		LRIF7 G5P2	26.4	2	F	MM	26	-0.02	514.97	594.47	-0.27	461.07	-217.98
LRIF7 G4P3	71.5	0	F	NO	N/A	0.06	703.21	393.45		LRIF7 G5P2	26.4	2	F	MM	26	-0.02	514.97	594.47	-0.08	-188.24	201.03
LRIF12 G3P1	61.9	0	M	NO	N/A	-0.46	-374.15	-85.36		LRIF12 G4P1	31.2	1	F	NO	N/A	0	-602.86	103.38	0.46	-228.71	188.74
LRIF12 G3P1	61.9	0	M	NO	N/A	-0.46	-374.15	-85.36		LRIF12 G4P2	32.6	1	F	NO	N/A	-0.42	-359.64	-464.9	0.04	14.51	-379.54
LRIF12 G3P2	63.4	1	F	EC	52	-0.02	33.16	244.98		LRIF12 G4P1	31.2	1	F	NO	N/A	0	-602.86	103.38	0.02	-636.01	-141.61
LRIF12 G3P2	63.4	1	F	EC	52	-0.02	33.16	244.98		LRIF12 G4P2	32.6	1	F	NO	N/A	-0.42	-359.64	-464.9	-0.39	-392.8	-709.88
LRIF14 G3P2	69.9	0	M	NO	N/A	-0.04	-1136.19	-738.52		LRIF14 G4P2	45.7	2	F	NO	N/A	-0.23	-657.24	-208.29	-0.19	478.95	530.23
LRIF14 G3P3	66.9	2	F	NO	N/A	-0.12	206.2	-324.21		LRIF14 G4P2	45.7	2	F	NO	N/A	-0.23	-657.24	-208.29	-0.11	-863.44	115.92
BWHF1a G3P1	64.4	1	M	SCC	45	0.22	-382.97	410.21		BWHF1a G4P3	34.6	1	F	CRC	14	-0.05	-113.9	617.56	-0.27	269.07	207.35
BWHF1a G3P2	63.6	0	F	NO	N/A	0.8	-213.67	40.23		BWHF1a G4P3	34.6	1	F	CRC	14	-0.05	-113.9	617.56	-0.85	99.77	577.33
BWHF3a G3P2	46.9	1	F	CRC	33	0.41	701.8	69.19		BWHF3a G4P1	28.8	1	M	NO	N/A	0.46	246.06	1595.42	0.05	-455.75	1526.24
BWHF3a G3P2	46.9	1	F	CRC	33	0.41	701.8	69.19		BWHF3a G4P3	27.6	0	F	NO	N/A	-0.06	2670.01	505.95	-0.47	1968.21	436.76
BWHF5a G3P1	57.6	0	F	BCC	52	-0.17	383.11	-664.15		BWHF5a G4P6	23.3	0	F	NO	N/A		-211.73	-830.84		-594.84	-166.69
BWHF6a G3P1	63.3	1	F	EC	52	-0.3	1149.07	-510.64		BWHF6a G4P2	31.9	1	F	NO	N/A	-0.59	-15.25	-93.26	-0.29	-1164.32	417.38
BWHF6a G3P1	63.3	1	F	EC	52	-0.3	1149.07	-510.64		BWHF6a G4P3	36.4	1	M	NO	N/A	-0.59	-419.33	-1261.23	-0.3	-1568.4	-750.59
BWHF11a G3P1	62.4	2	M	CRC	60	-0.04	725.29	-583.25		BWHF11a G4P4	38.2	2	M	NO	N/A	0.08	-207.77	88.99	0.12	-933.05	672.23
BWHF2 G3P7	66.9	1	M	CRC	38	-0.4	1374.2	1280.79		BWHF2 G4P11	39.3	1	M	CRC	23	-0.54	-812.81	-171.16	-0.14	-2187.01	-1451.95
BWHF2 G3P8	66.4	0	F	NO	N/A	-0.66	-1566.23	-860.33		BWHF2 G4P11	39.3	1	M	CRC	23	-0.54	-812.81	-171.16	0.12	753.42	689.17
BWHF42 G5P2	64.8	1	F	CRC	51	0.35	261.38	878.7		BWHF42 G6P1	34.9	1	M	CRC	20	-0.12	235.36	117.43	-0.47	-26.01	-761.28
BWHF42 G5P2	64.8	1	F	CRC	51	0.35	261.38	878.7		BWHF42 G6P2	32.8	0	M	NO	N/A	-0.32	1633.54	315.34	-0.67	1372.16	-563.36
BWHF42 G5P2	64.8	1	F	CRC	51	0.35	261.38	878.7		BWHF42 G6P3	28.3	0	F	NO	N/A	0.01	-1132.38	170.31	-0.34	-1393.76	-708.4
BWHF55 G3P1	58.2	0	M	NO	N/A	0.15	-1057.37	-1081.41		BWHF55 G4P1	35.1	2	M	NO	N/A	-0.66	-558.46	-305.33	-0.8	498.9	776.09
BWHF55 G3P1	58.2	0	M	NO	N/A	0.15	-1057.37	-1081.41		BWHF55 G4P2	31.8	2	F	NO	N/A	-0.54	148.67	-288.89	-0.69	1206.03	792.53
BWHF55 G3P2	58.8	2	F	CRC	31	-0.34	-378.84	44.32		BWHF55 G4P1	35.1	2	M	NO	N/A	-0.66	-558.46	-305.33	-0.31	-179.62	-349.65
BWHF55 G3P2	58.8	2	F	CRC	31	-0.34	-378.84	44.32		BWHF55 G4P2	31.8	2	F	NO	N/A	-0.54	148.67	-288.89	-0.2	527.51	-333.21
BWHF55 G3P3	55.5	2	M	CRC	31	-0.37	295.29	343.77		BWHF55 G4P4	19.2	2	M	CRC	15	-0.77	-2683.3	-1992.38	-0.4	-2978.58	-2336.15
BWHF71 G3P1	66.2	0	M	NO	N/A	-0.31	-624.41	-298.57		BWHF71 G4P1	36.1	0	M	NO	N/A	0.11	696.41	261.9	0.42	1320.81	560.48
BWHF71 G3P1	66.2	0	M	NO	N/A	-0.31	-624.41	-298.57		BWHF71 G4P2	34.4	2	F	NO	N/A	0.01	-140.07	511.31	0.32	484.33	809.89
BWHF71 G3P2	65.9	2	F	EC	50		-904.67	-222.44		BWHF71 G4P1	36.1	0	M	NO	N/A	0.11	696.41	261.9		1601.07	484.35
BWHF71 G3P2	65.9	2	F	EC	50		-904.67	-222.44		BWHF71 G4P2	34.4	2	F	NO	N/A	0.01	-140.07	511.31		764.59	733.76
BWHF100 G4P1	53.6	2	M	CRC	44	0.18	-630.37	734.93		BWHF100 G5P1	26.9	2	F	NO	N/A	-0.38	-1727.6	403.59	-0.56	-1097.23	-331.34
BWHF100 G4P2	52.6	0	F	NO	N/A	0.17	-544.24	-417.3		BWHF100 G5P1	26.9	2	F	NO	N/A	-0.38	-1727.6	403.59	-0.55	-1183.36	820.89
BWHF102 G3P3	61.8	1	M	CRC	40	0.06	820.77	1174.01		BWHF102 G4P4	30.9	1	F	NO	N/A	0.23	533.88	-1263.49	0.17	-286.88	-2437.51
BWHF105 G3P5	64.1	2	F	EC	31	0.11	366.77	6.34		BWHF105 G4P2	41.0	2	F	UBC	33	0.16	-108.33	-615.57	0.05	-475.1	-621.91
BWHF105 G3P5	64.1	2	F	EC	31	0.11	366.77	6.34		BWHF105 G4P4	38.8	0	F	NO	N/A	0.56	1330.76	605.72	0.45	963.99	599.38
BWHF105 G3P6	67.6	2	F	CRC	60	0.35	272.81	-922.85		BWHF105 G4P9	42.0	2	F	NO	N/A	0.45	213.54	-112.34	0.1	-59.27	810.51
BWHF105 G3P6	67.6	2	F	CRC	60	0.35	272.81	-922.85		BWHF105 G4P11	37.1	0	M	NO	N/A	0.18	274.28	1135.13	-0.17	1.47	2057.99
BWHF105 G4P9	42.0	2	F	NO	N/A	0.45	213.54	-112.34		BWHF105 G5P4	20.6	2	F	NO	N/A	0.81	591.92	-727.66	0.36	378.38	-615.32
BWHF106 G4P1	58.2	1	M	CRC	44	-0.35	-886.37	811.59		BWHF106 G5P1	27.8	1	M	NO	N/A	-0.49	-481.81	-805.81	-0.14	404.55	-1617.39
BWHF106 G4P2	51.0	0	F	NO	N/A	0.05	-1560.63	604.73		BWHF106 G5P1	27.8	1	M	NO	N/A	-0.49	-481.81	-805.81	-0.54	1078.82	-1410.54
BWHF107 G3P3	72.4	1	M	CRC	57	-0.68	-789.01	-717.95		BWHF107 G4P1	48.0	1	M	NO	N/A		-1325.24	-354.96		-536.23	362.99
BWHF107 G3P3	72.4	1	M	CRC	57	-0.68	-789.01	-717.95		BWHF107 G4P2	46.3	0	F	NO	N/A	-0.48	-445.72	-813.55	0.21	343.29	-95.6
BWHF107 G3P4	73.0	0	F	THC	65	0.07	144.51	519.79		BWHF107 G4P1	48.0	1	M	NO	N/A		-1325.24	-354.96		-1469.75	-874.75
BWHF107 G3P4	73.0	0	F	THC	65	0.07	144.51	519.79		BWHF107 G4P2	46.3	0	F	NO	N/A	-0.48	-445.72	-813.55	-0.55	-590.23	-1333.34
BWHF108 G3P3	73.1	2	M	UBC	64	-0.08	-725.4	-555.59		BWHF108 G4P7	37.7	2	F	NO	N/A	-0.24	1133.8	1308.87	-0.15	1859.2	1864.46
BWHF108 G3P3	73.1	2	M	UBC	64	-0.08	-725.4	-555.59		BWHF108 G4P8	30.7	2	M	NO	N/A	0.36	298.71	362.26	0.45	1024.11	917.85
BWHF108 G3P4	71.9	0	F	NO	N/A	-0.33	-204.45	423.94		BWHF108 G4P7	37.7	2	F	NO	N/A	-0.24	1133.8	1308.87	0.09	1338.25	884.93
BWHF108 G3P4	71.9	0	F	NO	N/A	-0.33	-204.45	423.94		BWHF108 G4P8	30.7	2	M	NO	N/A	0.36	298.71	362.26	0.69	503.16	-61.68
BWHF125 G4P9	49.0	2	F	CRC	34	0.39	-756.37	-422.73		BWHF125 G5P2	25.7	2	M	NO	N/A	-0.06	-134.64	-897.89	-0.45	621.73	-475.16
BWHF125 G4P9	49.0	2	F	CRC	34	0.39	-756.37	-422.73		BWHF125 G5P3	22.9	2	F	NO	N/A	0.95	-1766.08	-1968.33	0.55	-1009.71	-1545.6
BWHF125 G4P10	62.1	0	M	NO	N/A	-0.1	-180.97	-698.12		BWHF125 G5P2	25.7	2	M	NO	N/A	-0.06	-134.64	-897.89	0.05	46.33	-199.77
BWHF125 G4P10	62.1	0	M	NO	N/A	-0.1	-180.97	-698.12		BWHF125 G5P3	22.9	2	F	NO	N/A	0.95	-1766.08	-1968.33	1.05	-1585.1	-1270.22
BWHF126 G3P6	65.3	1	F	EC	64		446.81	-158.18		BWHF126 G4P3	40.1	1	M	CRC	29	0.37	293.89	1212.82		-152.92	1371
BWHF126 G3P6	65.3	1	F	EC	64		446.81	-158.18		BWHF126 G4P5	42.7	0	F	NO	N/A	-0.6	763.15	268.02		316.34	426.2
BWHF126 G3P6	65.3	1	F	EC	64		446.81	-158.18		BWHF126 G4P6	32.3	1	M	NO	N/A	0.31	1035.1	-63.77		588.29	94.41
BWHF130 G4P1	53.2	1	M	CRC	46	0.52	1977.28	-193.56		BWHF130 G5P3	23.4	1	M	NO	N/A	0.96	-1058.64	-336.22	0.44	-3035.93	-142.65
BWHF130 G4P2	49.9	0	F	NO	N/A	0.59	2460.41	1634.88		BWHF130 G5P3	23.4	1	M	NO	N/A	0.96	-1058.64	-336.22	0.36	-3519.06	-1971.1
BWHF130 G4P5	49.3	1	M	CRC	26	-0.02	891.89	-209.86		BWHF130 G5P9	23.7	0	M	NO	N/A	-0.2	-574.38	1666.65	-0.19	-1466.27	1876.51
BWHF130 G4P4	50.4	0	M	NO	N/A	-0.47	-640.15	754.99
BWHF130 G4P7	44.8	1	M	CRC	33	0.69	672.98	-325.9
